# Supplementary material for: Models meet data: Challenges and opportunities in implementing land management in Earth system models
Source: Glob Chang Biol. 2017 Dec 13;24(4):1470–87. doi: 10.1111/gcb.13988 (PMC6446815; doi:10.1111/gcb.13988)
Supplement: Supplementary file 1 [file GCB-24-1470-s001.xls]

## Sheet: Tab. S1
Table S1: Questionnaire used for the survey among modeling groups on status and plans of implementation of land-use and land management. Filled text refers to explanatory comments to the questions.
Sub-table 1. Model type
generation	model name	usage (1. coupled, 2. offline land-surface)	resolution (degrees)
present		Is the model run in (1) coupled mode with a climate model/GCM, or (2) offline land-surface mode. Prioritise answers for your coupled set-up and only answer for what is enabled (e.g. don't report a science option which is available but turned off). Only report offline studies if the model or set-up is significantly different	approx is fine, e.g. if model has variable resolution, just enter an approx range.					Y	1
1-4 year								N	2
5+ yr									3
											4
Sub-table 2. Model processes and documentation
generation	# PFTs	dynamic vegetation?	age- class?	fire?	N-cycle?	P-cycle?	sub-grid treatment	surface albedo	roughness	root depth	canopy height	other
present	enter the number of natural plant functional types. If your model distinguishes species, please indicate this under "other". [note crop PFTs are covered separately in table 4b]	Y/N. Does the model internally simulate time-varying spatial extent of vegetation types?	Y/N. does the model simulate changes in the age/size distribution within (some or all) PFTs	Y/N. does the model simulate fire and it's impact on vegetation structure? (answer N if you just have a fire diagnostic which does not affect the vegetation)	Y/N. does the model simulate Nitrogen/Phosphorus cycle and it's impact on vegetation productivity/carbon allocation?		do you represent sub-gridscale fractions (i.e. "tiling") of: 1) vegetation fractions and carbon, 2) soil carbon, 3) both veg and soil carbon	explain here if you simulate or prescribe from data these biophysical properties				add any other comments here, such as additional info on above processes, sub-grid heterogeneity canopy structure, phenology, disturbance by insects,... etc which you feel important to raise
1-4 year
5+ yr
Sub-table 3. Land-use/cover change
generation (2)	Allocation rules when transitioning to crop?	Allocation rules when transitioning to pasture?	sub-grid transitions?	fate of carbon
present	when natural land transition to crop/pasture, do you select crop/pasture area from (1) tree first, (2) grass first, (3) proportional mixture of tree/grass, (4) other		do you use "gross" transitions (e.g. allow forest-to-crop and crop-to-forest in same gridbox at same time)?	what is the fate of existing carbon (a) above ground, (b) below ground, after a transition (e.g. removed to product pool, put into soil carbon, released to atmosphere?)
1-4 year
5+ yr
Sub-tables 4 a-c. Land-use/management
4a. Forest
generation	Wood harvest?	if yes, required data?	fate of harvest?	fate of residues?	other
present	Y/N. do you represent removal of wood/biomass due to harvest?	if so, specify what input data is required - harvest by mass? By area? Other? Please also indicate if you distinguish different types of harvested material (e.g., litter raking vs fuelwood vs roundwood).	what is the fate of harvested biomass? (1) treated as litter (2) product pool (on- or off-site), eventually decays to atmosphere, (3) indefinite product pool - effectively lost from system, (4) other?	what is the fate of residue/litter/below-ground biomass after harvest? (1) no residues considered (2) input to atmosphere (e.g. if burnt), (3) put into soil/litter carbon pools, (4) put into product pool, (5) other	add any other comments here, such as additional info on above questions, other practices (e.g. thinning, coppicing, fire suppression,...), do you implement harvest at a single time or spread ovcer a year?
1-4 year
5+ yr
4b. Crop
generation	how do you represent crop land?	if "3", how many crop PFTs?	crop harvest?	if yes, required data?	fate of harvest?	fate of residues?	fertilised?	if yes, required data?	irrigated?	if yes, required data?	other processes?	other GHGs?
present	Do you represent crop as (1) natural grass, (2) some sort of modified grass PFT, (3) crop-specific PFTs. If (3) then specify how many crop PFTs you have		Y/N. do you harvest crops?	if yes, give details here such as harvest by mass? Fraction of NPP? Do you require inputs of harvest or sowing date? Any other input data required?	what is the fate of harvested biomass? (1) treated as litter (2) product pool (on- or off-site), eventually decays to atmosphere, (3) indefinite product pool - effectively lost from system, (4) other?	what is the fate of residue/litter/below-ground biomass after harvest? (1) no residues considered (2) input to atmosphere (e.g. if burnt), (3) put into soil/litter carbon pools, (4) put into product pool, (5) other	Y/N. do you represent fertilisation of crops?	if yes give details here such as if you add amounts of N, P? are these spetiated (e.g. NH3 based?), do you simply remove nutrient limitation? Is there a spatial map of input?	Y/N. do you represent irrigation of crops?	if yes give details here such as if you conserve water by taking from rivers? Or simply top up soil moisture without accounting for where water comes from? Etc	specify if you represent any other processes such as tillage, weeding, pesticides, multi-cropping?	specify if you simulate non-CO2 emissions from agriculture (CH4, N2O etc)?
1-4 year
5+ yr
4c. Pasture
generation	how do you represent pasture land?	grazed?	if yes, required data?	fate of grazed carbon?	fertilised?	if yes, required data?	other processes?	other GHGs?
present	Do you treat "pasture" as (1) replacing natural vegetation by a grassland/pasture PFT (2) natural vegetation that is grazed (e.g., animals on forested land) (3) or allow a mixture where you distinguish deforested from natural pasture land (i.e. some "pasture" implies deforestation to allow livestock in fields, other "pasture" implies simply letting livestock access to whatever is naturally growin…	Y/N. do you represent grazing (i.e. removal of mass or productivity by livestock)?	if yes, give details here such as removal of mass? Or fraction of productivity? Spatially varying? What data input is required (e.g. grazing intensity? Type of vegetation grazed on)	what is the fate of grazed carbon? (1) input to atmosphere as CO2, (2) input to atmsophere as CH4, (3) put into soil/litter carbon, (4) other	Y/N. do you represent fertilisation of pasture land?	if yes give details here such as if you add amounts of N, P? are these spetiated (e.g. NH3 based?), do you simply remove nutrient limitation? Is there a spatial map of input?	specify if you represent any other processes such as burning, legumes, mowing?	specify if you simulate non-CO2 emissions from agriculture (CH4, N2O etc)?
1-4 year
5+ yr
