# Supplementary material for: Models meet data: Challenges and opportunities in implementing land management in Earth system models
Source: Glob Chang Biol. 2017 Dec 13;24(4):1470–87. doi: 10.1111/gcb.13988 (PMC6446815; doi:10.1111/gcb.13988)
Supplement: Supplementary file 2 [file GCB-24-1470-s002.xlsx]

## Sheet: Tab. S2
Tab. S2: Datasets available for each variable required to implement certain land management practices into Earth system models and the criteria the overall score of data availability is based on.The overall score is usually the highest value across all datasets available for one variable, after each dataset has been evaluated for its “bottleneck” (minimum value across the 5 categories). Deviation…
Land management practice	Variable ('b'/'c' indicates relevance for basic/comprehensive implementation)	Dataset(s). For full references see supplemental information to Tab. S2.	Spatial coverage	Temporal coverage	Spatial resolution	Variable or proxy	Quality	Overall score
Forestry harvest	Wood harvest amount by area or mass (b, c)	Hurtt et al. based on FAO	3	3	3	3	2	2 (medium)
		Roman-Cuesta et al.	3	1	3	3	2
	Age-class information for wood harvest (c)	Poulter et al.	3	1	3	3	1	1 (poor)
		Vilen et al.	2	2	3	3	1
		Pan et al.	2	1	3	3	1
	Fate of harvest and residues (b, c)	Hurtt et al.	3	3	3	1	2	1 (poor)
		Roman-Cuesta et al.	3	1	3	1	2
	Forest management maps (c)	McGrath et al.	2	3	3	3	2	1 (poor)
		Hengeveld et al.	2	1	3	2	2
Tree species selection	Parameter sets for species-PFTs (b, c)	TRY (Kattge et al.)	3	1 / N/A	N/A	3	3	3 (good)
	Maps of dominant species (areas) (b, c)	Brus et al.	2	1	3	3	1	1 (poor)
		Bartalev et al.	2	1	3	3	1
		Guo et al.	2	1	3	3	1
		Blackard et al.	2	1	3	3	1
Grazing and mowing harvest	Type of vegetation grazed or mown (b, c)	HYDE (Klein Goldewijk et al.)	3	3	3	2	2	2 (medium)
	Biomass removal in grazing or mowing in mass or fraction of NPP (b, c)	several	3	1	3	2	1	1 (poor)
	CH4 per unit removed biomass (b, c)	Herrero et al.	3	1	3	3	1	1 (poor)
	Extent of grazing vs mowing (c)	N/A	1	1	1	1	1	1 (poor)
Crop harvest and residue management	Biomass removal in mass or fraction of NPP (b, c)	Hurtt et al. based on FAO	3	3	3	2	3	3 (good)
		Ray et al.	3	2	3	1	3
		Iizumi and Ramankutty	3	2	3	1	3
		Brisson et al.	2	2	2	1	3
		Lin and Huybers	2	2	2	1	3
	Fate of harvest and residues (c)	Krausmann et al. (2013)	3	2	1	3	2	2 (medium)
Crop species selection	Parameter sets for species-PFTs (b, c)	TRY (Kattge et al.)	3	1 / N/A	N/A	3	3	3 (good)
	Maps of species (areas) (b, c)	Monfreda et al.	3	1	3	3	3	3 (good)
		Ray et al.	3	2	3	2	3
		Iizumi and Ramankutty	3	2	3	2	3
		HYDE (Klein Goldewijk et al.)	3	3	3	1	2
	Maps of mixed cropping and rotation schemes (c)	N/A	1	1	1	1	1	1 (poor)
Irrigation (including paddy rice)	Irrigated area (b, c)	Siebert et al.	3	2	3	1	3	3 (good)
		Salmon et al.	3	2	3	1	3
		Hurtt et al. based on HYDE/Siebert	3	3	3	1	3
	Fraction of water need fulfilled (b, c)	Aldaya et al.	1	1	1	1	1	1 (poor)
	Area of paddy rice (c)	Ray et al.	3	2	3	3	3	2 (medium)
		Iizumi and Ramankutty	3	2	3	3	3
		HYDE (Klein Goldewijk et al.)	3	3	3	3	2
Artificial wetland drainage	Drained area (b, c)	Feick et al.	3	1	3	1	2	1 (poor)
	Depth of drainage (b, c)	N/A	1	1	1	1	1	1 (poor)
N-fertilization	Area fertilized (b)	Hurtt et al.	3	3	3	3	2	2 (medium)
		Potter et al.	3	1	3	3	2
	Amount of fertilizer (c)	Hurtt et al.	3	3	3	3	2	2 (medium)
		Potter et al.	3	1	3	3	2
	Timing of fertilization (c)	N/A	1	1	1	1	1	1 (poor)
Tillage	Area tilled (b, c)	N/A	1	1	1	1	1	1 (poor)
	Depth of tillage (c)	N/A	1	1	1	1	1	1 (poor)
	Timing of tilling (c)	N/A	1	1	1	1	1	1 (poor)
Fire as management tool	Agricultural area burned (b, c)	MCD14, MCD45, MCD46 and others	3	2	3	2	2	2 (medium)
	Fraction of biomass to return to atmosphere upon burning (b)	GFED (van der Werf et al.)	3	2	3	1	1	1 (poor)
	Information on suppression of natural fires (c)	N/A	1	1	1	1	1	1 (poor)
